# Supplementary material for: Modeling Early Stages of Trophectoderm–Endometrium Interactions Using Trophoblastic and Endometrial Organoids and the Generation of Lacunoids/Cystoids
Source: Cells. 2025 Jul 9;14(14):1051. doi: 10.3390/cells14141051 (PMC12293716; doi:10.3390/cells14141051)
Supplement: Supplementary file 1 [file cells-14-01051-s001.zip]

Archive with 5 entries (5 files):
- Supplementary Figure S1.jpg
- Supplementary Figure S2.jpg
- Supplementary Table S1.pdf
- Supplementary_Video_S1.avi
- Supplementary_Video_S2.avi
